# Supplementary material for: Immunoproteasome expression is associated with better prognosis and response to checkpoint therapies in melanoma
Source: Nat Commun. 2020 Feb 14;11:896. doi: 10.1038/s41467-020-14639-9 (PMC7021791; doi:10.1038/s41467-020-14639-9)
Supplement: Supplementary file 5 — Source Data [file 41467_2020_14639_MOESM5_ESM.zip]

Archive with 1 entries (1 files):
- Uncropped western blots images.pptx
